# Supplementary material for: Generation of SNCA Cell Models Using Zinc Finger Nuclease (ZFN) Technology for Efficient High-Throughput Drug Screening
Source: PLoS One. 2015 Aug 28;10(8):e0136930. doi: 10.1371/journal.pone.0136930 (PMC4552753; doi:10.1371/journal.pone.0136930)
Supplement: S1 Table — (XLSX) [file pone.0136930.s005.xlsx]

## Sheet: Sheet1
	Table S1. Oligonucleotide primer sequences
	RT-PCR primers
	F600	CTGGAAGATATGCCTGTGGATC	RT-PCR
	lucR1	CCGCTGGCGATCTCGTGCAA	RT-PCR
	GFPR1	GGCGGCGGTCACGAACTCCAGCAG	RT-PCR
	GAPDH-F1	GAAGGTGAAGGTCGGAGTCAACG	RT-PCR
	GAPDH-R1	GAAGATGGTGATGGGATTTCC	RT-PCR
	purF4	ACGTCGAGGTGCCCGA	RT-PCR
	purF5	AAAGGAGCGCACGACCCAT	RT-PCR
	e6R1	AGGTGACTCTGGTAGTTCCAACGAT	RT-PCR
	qPCR Primers
	F600	CTGGAAGATATGCCTGTGGATC	qPCR
	SNCA-R	GCACTTGTACAGGATGGAACATC	qPCR
	GFPR2	CTCGCCGGACACGCTGAACT	qPCR
	luc-R2	GCGTAGCGCTTCATGGCTTTG	qPCR
	GAPDH-F2	ACATCGCTCAGACACCATG	qPCR
	GAPDH-R2	TGTAGTTGAGGTCAATGAAGGG	qPCR
